# Supplementary material for: Annona cherimola Seed Extracts Trigger an Early Apoptosis Response and Selective Anticlonogenic Activity against the Human Gastric Carcinoma Cell Line SNU-1
Source: Molecules. 2023 Oct 2;28(19):6906. doi: 10.3390/molecules28196906 (PMC10574650; doi:10.3390/molecules28196906)
Supplement: Supplementary file 1 [file molecules-28-06906-s001.zip]

Archive with 1 entries (1 files):
- molecules-2481076-supplementary.pdf
